# Supplementary material for: A Mutation Threshold for Cooperative Takeover
Source: Life (Basel). 2022 Feb 8;12(2):254. doi: 10.3390/life12020254 (PMC8874834; doi:10.3390/life12020254)
Supplement: Supplementary file 1 [file life-12-00254-s001.zip]

Archive with 3 entries (2 files):
- anims/
- anims/anim_000003.gif
- anims/anim_000009.gif
